# Supplementary material for: Intervention for Children with Obesity and Overweight and Motor Delays from Low-Income Families: Fostering Engagement, Motor Development, Self-Perceptions, and Playtime
Source: Int J Environ Res Public Health. 2022 Feb 22;19(5):2545. doi: 10.3390/ijerph19052545 (PMC8909693; doi:10.3390/ijerph19052545)
Supplement: Supplementary file 1 [file ijerph-19-02545-s001.zip]

Archive with 1 entries (1 files):
- ijerph-1579378-supplementary.pdf
